# Supplementary material for: Enhanced Honey Bee Colony Strength and Economic Returns from Fall and Winter Feeding with a Complete Pollen-Replacing Feed
Source: Insects. 2026 Feb 26;17(3):243. doi: 10.3390/insects17030243 (PMC13026832; doi:10.3390/insects17030243)
Supplement: Supplementary file 1 [file insects-17-00243-s001.zip]

Archive with 1 entries (1 files):
- insects-4098996-supplementary.pdf
